# Supplementary material for: Advancing knowledge translation practices to accelerate change in adolescent and youth sexual and reproductive health practice: a scoping review
Source: Health Res Policy Syst. 2026 Apr 21;24:50. doi: 10.1186/s12961-026-01481-6 (PMC13231637; doi:10.1186/s12961-026-01481-6)
Supplement: Supplementary file 1 — Supplementary Material 1. [file 12961_2026_1481_MOESM1_ESM.xlsx]

## Sheet: Relevant studies within LMICs
AUTHOR	PUBLICATION YEAR	TITLE	STUDY SETTING	AIM/QUESTION	STUDY POPULATION	STUDY DESIGN	SAMPLE METHOD	SAMPLE SIZE	KNOWLEDGE TRANSLATION APPROACH/INTERVENTION	BARRIERS	DETERMINANTS	FACILITATORS	KEY LESSONS	BEST PRACTICES
Asaku et al.	2018	Individual Predictors of Healthcare Research Utilization: A case of Arua District Local Government, West Nile Uganda	Uganda	To examine individual predictors of research utilization in management decisions of healthcare authorities in a local government’s context of Arua district in West Nile Uganda	Healthcare managers, Healthcare administrators, Political leaders	Observational cross-sectional	Clustered sampling	225	Not specified	Barriers to research utilisation included: 1) low human resource capacity, 2) lack of good research outcomes from our laboratories; people sometime shun wrong out results, making it quite difficult to rely on health research results like clinical trials undertaken in our local laboratories, more-over the clinicians too in many cases order for wrong investigations 3) Participation in most cases ha…	Not provided	Not provided	Not provided	Not provided
Bergström et al.	2015	Health system context and implementation of evidence-based practices—development and validation of the Context Assessment for Community Health (COACH) tool for low- and middle-income settings	Bangladesh, Vietnam, Uganda, South Africa and Nicaragua	The purpose of the tool is to: (1) enhance the opportunities to act on locally identified shortcomings of the health system to increase effectiveness, (2) guide planning and promote adaptation of implementation strategies to the local context and (3) link contextual characteristics to outcome indicators of healthcare interventions.	Physicians, nurse/midwives and community health workers.	Not specified	Not provided	690 Health workers	Not applicable	Not applicable	Not provided	Not provided	Not provided	Not provided
Crichton & Theobald	2011	Strategies and tensions in communicating research on sexual and reproductive health, HIV and AIDS: a qualitative study of the experiences of researchers and communications staff	sub-Saharan Africa and Asia	The paper contributes to knowledge about the research-to-policy interface in two ways. It focuses on the research communication and policy influencing objectives, strategies and experiences of four research consortia working on SRH, HIV and AIDS.	Researchers and communications specialists (research actors) from the four consortia and their partners, working in nine countries in sub-Saharan Africa and Asia	Qualitative -case studies and interactive workshop	Combination of purposive and convenience sampling to identify individuals to interview	22 in-depth interviews with researchers and communications specialists (research actors)	Not applicable	Some communications staff and researchers noted that proponents of intensifying research communications often use vague language and unnecessary jargon, which alienate some researchers. Some researchers and communications offices felt they had insufficient understanding of the policy processes they were trying to influence, because of lack of time to track policy, or insufficient policy analysis …	During our analysis, we identified five groups of factors that emerged from our data as important in affecting the nature of the interface between research and policy. The first four groups of factors corresponded to those in the RAPID framework, namely the role of politics, other contextual factors (such as extra-national influences such as foreign donors, and social and cultural factors), ‘link…	Positionality and skills of research actors: is the role of researchers mainly to produce knowledge for other stakeholders to take up and use or is engaging with policy actors central to their role? The second key difference among all research actors was about whether research institutions should engage in influencing and advocacy, or stick to informing policy and practice rather than influencing…	Strategies include developing relationships and strategic alliances with a wide spectrum of policy actors and practitioners, and strategic use of concepts and buzz words targeted to specific audiences Some researchers actively sought to link their research findings to key terms or concepts that they felt would resonate with different policy actors. The Millennium Development Goals emerged as impo…	Not provided
Dagne and Tebeje	2021	Research utilisation in clinical practice: the experience of nurses and midwives working in public hospitals	Ethiopia	To explore nurses’ and midwives’ experience of research utilisation in public hospitals	A total of 67 participants were involved in the study. Nurses, midwives, doctors, and masters in the emergency surgeon and obstetric participated in the in-depth interview. Nurses and midwives participated in FGDs	Qualitative	Not provided	Twenty interviews (5 key informants and 15 interviewees), four FGDs (focus group discussions- 12 participants), and eight observations were conducted.	Not provided	The theme ‘the perceived barriers of RU’ involved the sub-themes knowledge and skills, lack of resource and training, time mismanagement, and lack of motivation. Time mismanagement was the barrier to RU. One of the interviewees described this barrier as follows: “There is a very great workload. I cannot read anything during working hours. I cannot read even at home. After working hours, I go home…	Not provided	Not provided	Not provided	Not provided
Dagne et al.	2021	Implementation of evidence‑based practice and associated factors among nurses and midwives working in Amhara Region government hospitals: a cross‑sectional study	Ethiopia	To assess the implementation of evidence-based practice and associated factors among nurses and midwives	Nurses and midwives	Cross-sectional	Proportional sampling	790	Not provided	• Difficulty in determining the applicability of research findings • Inability to understand statistical terms used in research articles • Insufficient time at the workplace to implement changes in their current practice • Inadequate understanding of terms used in research articles • Inability to properly interpret the results of research studies • Inability to implement recommendations of resear…	Not provided	Not provided	Not provided	Not provided
Derman et al.	2018	Overcoming challenges to dissemination and implementation of research findings in under-resourced countries	LMIC	An exploratory study aimed to assess if the involvement of peer counsellors and use of mobile health (mHealth) educational tools have the potential for achieving greater adherence to evidenced based breastfeeding recommendations.	Not provided	Literature review	Not provided	Not provided	Strategies for increasing the translation of research into practice: 1) Anticipate and address likely barriers to dissemination; 2) Appreciate and integrate multiple types of evidence 3) Adopt research designs, such as practical clinical and behavioral trials across settings, that address concerns of clinicians and policymakers; 4) Conduct broader evaluations that include multiple outcomes, addre…	Not provided	Not provided	Not provided	Not provided	Not provided
Edwards et al	2019	Evidence map of knowledge translation strategies, outcomes, facilitators and barriers in African health systems	African countries ( South Africa, Uganda, Nigeria, Malawi, and included studies were multinational, involving more than one African country, other LMICs, or a combination of upper-, lower- and middle-income countries)	This paper provides a systematic overview of the literature on knowledge translation (KT) strategies employed by health system researchers and policy-makers in African countries	62 eligible studies	Systematic review	Not applicable	62 studies	Push, pull, exchange and integrated models of knowledge translation ‘Push’ strategies are led by researchers, intermediary groups or other purveyors of research, and typically involve providing information to research users. • User ‘pull’ efforts are led by research users who request information and/or research evidence based on their needs. • ‘Exchange’ efforts rely on partnerships between resea…	The main barriers affecting policy-makers include access to relevant, reliable research (n = 12) and a lack of locally applicable research (n = 10). For researchers, poor communication with policy decision-makers and policy-maker attitudes towards using research were reported as the most common barriers (n = 13 each), with limited awareness of the need for KT (n = 7) and a high turnover of govern…	Not provided	Regarding facilitators, the availability of quality research relevant to local contexts was reported by policy-makers as the greatest support to using research (n = 21). This was followed by consistent leadership and political will for KT (n = 9) and the presence of technical support and expertise (n = 5). Contrastingly, researchers were supported when they engaged with stakeholders early and sus…	Not provided	Not provided
Edwards et al.	2019	Evidence map of knowledge translation strategies, outcomes, facilitators and barriers in African health systems	African Countries		Not applicable	Evidence mapping	Not applicable	Not applicable	Reported KT strategies. Group A; push efforts: 1) policy briefs 2) journal publications 3) conferences 4) media campaigns 5) research reports 6) presentations 7) conducting systematic reviews 8) avocacy 9) fact sheets 10) memo distribution. Group B; exchange efforts: 1) capacity building workshops 2) meeting with communities of practice 3) participatory planning workshops 4) joint priority settin…	Group A; KT barrirers to policy makers: 1) access to relevant, reliable research 2) lack of locally applicable quality research 3) use of technical language / jargon 4) Mismatch in timelines between policy maker needs and research 5) lack of specific guidelines /recommendations for implementation 6) contextual threats e.g political instablilty 7) competition for policy attendtion 8) Clearity of r…	Not provided	Group A; Policy makers KT facilitators : 1) Availability of qualitative research relevant to the local context 2) leadership and political will for KT 3) presence of technical support and expertise 4) regular clear communication using a common language 5) organisational culture that favours the use of research 6) access to guidelines and academic journals 7) clear and comprehensive recommendation…	Not provided	Reported outcomes of KT were: 1) Changes in knowledge / attitudes /practice 2) presence of results in policy 3) increased awareness of importance for evidence-based policy 4) strenghthened relationships between researchers and policymakers 5) production of action plans 6) changes in interest /ideas 7) increased demand for KT products by policymakers 8) increased access to research base-evidence 9…
El-Jardi	2014	Capturing lessons learned from evidence-to-policy initiatives through structured reflection	Burkina Faso, Cameroon, Central African Republic (CAR), and Ethiopia. Argentina, Bangladesh, Nigeria. Sudan KTP Uganda	This paper seeks to gain a better understanding of i) the activities conducted by KTPs from LMICs to link research evidence to policy, ii) the way in which KTP leaders, policymakers, and stakeholders perceive these activities and their outputs, iii) key facilitators for supporting KTP work, as well as the challenges encountered and the lessons learned that can assist in overcoming these challenge…	This paper solicits the views of KTP leaders, policymakers, and stakeholders from 10 KTPs in LMICs. It also draws on a document review and observation of deliberations at the International Forum on EIHP in LMICs held in Addis Ababa from August 28th to 30th 2012, which was hosted by the Ethiopian Health and Nutrition Research Institute (EHNRI), and organized by EVIPNet. The International Forum bro…	Qualitative	A multi-level purposive sampling strategy was used. First, KTPs that were funded by Supporting the Use of Research Evidence (SURE) and the Alliance for Health Policy and Systems Research (AHPSR) were sampled. Second, individuals and groups of individuals were sam- pled based on their association with these platforms. Third, documents and deliberations held at the Forum were sampled based on their…	This paper solicits the views of KTP leaders, policymakers, and stakeholders from 10 KTPs in LMICs. It also draws on a document review and observation of deliberations at the International Forum on EIHP in LMICs held in Addis Ababa from August 28th to 30th 2012, which was hosted by the Ethiopian Health and Nutrition Research Institute (EHNRI), and organized by EVIPNet. The International Forum bro…	Not applicable	The main challenges to supporting EIHP work were the lack of skilled human resources to undertake KT activities and the difficulty in managing multiple roles within KTP. Participants acknowledged that the process of developing evidence briefs was burdensome and lengthy; this was mainly attributed to a lack of skilled human resources to prepare evidence briefs and poor quality of local information…	Not provided.	Push efforts constituted the bulk of KTP efforts to link evidence to policymaking. All KTPs built their capacity on developing evidence briefs for policy and they all developed evidence briefs, with significant variation in the number of produced briefs across KTPs at the time of interviews. A common perception among the interviewed KTPs was that evidence briefs were useful tools for influencing …	Despite efforts by funders, policymakers, and stakeholders to support EIHP, findings suggested that much should be done for building support for EIHP initiatives in LMICs. Increasing the awareness of policymakers and stakeholders on the importance of EIHP, including those outside the health sector, was often highlighted as a requirement for creating a climate that supports KT activities. For exam…	Not provided
García-Cerde R, et al.	2021	Embedded implementation research determinants in Latin American health systems	Latin American and Caribbean countries	Our aim is to analyze the different conditions that influence, facilitate or hinder the development of embedded implementation research in Latin American and Caribbean countries.	Research project leader or co-investigator	Qualitative interpretative study	semi-structured interviews	15 informants	Main findings based on the 7 projects are listed below: 1. Inclusion of high-level decision makers in the research team appeared as strategy to facilitate fieldwork 2. Before participating in the iPIER initiative, teams had no knowledge about Embedded Implemetation Research (EIR). 3. It is necessary to consult implementers and health staff in the health policies, programs and services. 4. It is a…	1. The lack of resources allocated or earmarked for research, especially EIR, limits decision-makers’ and implementers’ capabilities to perform it, mainly because of the implicit workload in their roles and the lack of resources in their institutions. 2. Instability of some high-level decision makers’ positions is a contributing factor to the lack of institutionalization of certain health policie…	Not provided	Not provided	Not provided	Not provided
Gay J, et al.	2017	Creating a culture of evidence use: Using an innovative knowledge translation platform to inform HIV/AIDS programming for women and girls	LMIC	This paper investigates the outcome of an initiative to enhance use of evidence on HIV and AIDS programming for women and girls, using the components of building cultures of evidence use identified by Hardee and Wright (Hardee and Wright, 2015). With an aim to increase use of evidence in policies and programs to reach women and girls, what difference has What Works made? Has evidence from it info…	Representatives from key donors, and key national policymakers, programmers, and representatives of civil society	Qualitative	In-depth interviews with stakeholders and review of policy and plan documents	36 representatives/stakeholders	What Works: is a widely available tool and knowledge platform that provides freely available, easy-to-use ‘onestop shop’ information for use by policymakers, program planners and donors developing policies and programs; by implementers carrying out programs; and also by civil society advocating for gender transformative programming. The platform was designed to maximize ease of use for those who …	Not provided	Not provided	Not provided	Not provided	Not provided
Guieu et al.	2016	Practical lessons for bringing policy-makers on board in sexual and reproductive health research	Low- and middle-income countries (LMICs)	This paper seeks (1) to give an overview of the currently available knowledge on policy-makers’ involvement in SRH research outside North American and European con- texts and on the impact in strengthening health systems and policies, and (2) to document - in the light of the existing knowledge - challenges and remedies encountered in four projects in involving policy-makers to ensure translation…	To answer both objectives the study used a literature review, a project document review and key-informant interviews. In line with objective 1, the literature review highlighted general priority areas in translation activities, and identified practical lessons learnt from other research projects in strengthening health systems and policies rather than providing an extensive and detailed state-of-…	Qualitative + Systematic review	Not specified	6 International Centre for Reproductive Health (ICHR) project coordinators	Nil	Challenges depending on individual characteristics of policy-makers: 1. Lack of motivation to engage in the project 2. Reluctance to share data with project researchers and staff 3. Lack of knowledge about research processes and credibility of research results Structural challenges – policy-making structures and local consortia partners 1. Geographical distance 2. Time constraints to engage in th…	In the context of knowledge management, ‘action’ is primarily understood as policy change resulting ideally in improved service delivery and ultimately in improved wellbeing for the populations. Policy change is thus a major objective of research translation efforts.	Key informant interview results show that there is a consensus that involving policy-makers is critical to improve both local ownership and scientific knowledge and to ensure ultimately that health outcomes improve for the target populations. They also show that participating policy-makers were selected based on their familiarity with the project topics and their responsiveness to the first conta…	Researchers should be aware of the competing priorities of policymakers in their decision-making processes. This has implications in deciding which policy-makers to target, depending on the kind of policy change aimed at: changes in agenda-setting, narratives, institutions, policy or implementation. Ultimately, the objective of this process is to foster advocacy for SRH “supportive policies.” Str…	Strategies address different challenges simultaneously. Here are listed the most common solutions implemented by the projects to overcome obstacles: 1. Adapt modes of communication, rhythm and language to policy-makers’ needs. 2. Ensure regularity of communication at all stages of the research process. 3. Be coherent with national and local policies. 4. Build on long-term relationships and networ…
Hulton, L et al.	2014	Using evidence to drive action: A “revolution in accountability” to implement quality care for better maternal and newborn health in Africa	Ethiopia, Ghana, Malawi, Nigeria, Sierra Leone, and Tanzania	To address the specific needformore “country-level detail about howthe Commission’s recommendations are leading to change and action” as identified in the recent iERG report.	N/A	Case study	Case studies	6 LMICs	The Evidence 4 Action(E4A) program: aims to improve the quality of Maternal and Neonatal Health (MNH) care not through direct intervention but rather by creating a climate for collective action MNH in the countries. This collective action includes all of the partners, including the general public aswell as health providers, academics, media, and policymakers.	• The evidence from E4A’s investigation shows that inadequacies existed in all E4A countries, both in using data for decision-making and in political will forMNH. Significant gaps in access to data and information seemed to be the biggest drawback for decision-makers at all levels in the six countries. • Where data are available, informants in all six countries identify at least one barrier to us…	Not provided	Not provided	Not provided	Sierra Leone Intervention: E4A supported nongovernmental and civil society partners with a health budget tracking exercise by developing citizens’ health budget scorecards for each district that provided information on health finances for the financial year 2011–2012. Scorecards were used to lobby electoral candidates for improved reporting, allocation, and spending of health finance. Over 5600 c…
Hyder, A et al.	2010	National policy-makers speak out: are researchers giving them what they need?	Argentina, Egypt, Iran, Malawi, Oman and Singapore	To understand the perspectives and attitudes of policy-makers towards research, and towards using research to inform health policy across a spectrum of countries. The specific objectives were: (1) to pilot test methodological approaches to empirical work on the research-to-policy interface; (2) to understand the perceptions and attitudes of policy-makers towards research evidence; and (3) to defi…	Policy decision-makers	Qualitative	Semistructured, in-depth interviews	83	Not applicable	1. Inadequate or ineffective communication of research results ‘‘The most important barrier is communication. Research is produced but there are no formal channels for research findings to be communicated to policy makers . . . I personally have my own technical team, but beyond this small team, we neither have the human skills or the resources to either conduct nor absorb research. This is one o…	Not specified	Organizational culture was thought to facilitate both the generation and translation of research into policy. The importance of a ‘research culture’ was considered by some to be a prerequisite for evidence-based health policy-making.	• Policy-makers’ training can critically affect their decision-making and the quality of decisions taken • Individuals familiar with technical details but involved in policy decisions—called ‘technocrats’ or ‘knowledge brokers’—within otherwise bureaucratic structures play an important role in developing joint research agendas and strengthening research-to-policy approaches in the health sector.	• Strengthening demand from policy-makers: Policy-making in LMICs depends on i) research, ii) political structure and iii) degree of socio-political and economic stability in the country. Political dynamics can often hold little place for research to be incorporated into decisions. As a result policy-makers play a key role in demanding such evidence for use in their decisions. Such demand has a s…
Islam et al.	2020	Opportunities and Challenges for Research Translation in South and Southeast Asia	Bangladesh, Cambodia, Indonesia, Laos, Malaysia, Myanmar, Nepal, Philippines, Sri Lanka, Thailand, and Vietnam	The meeting aimed to enhance the capacity of university-based researchers, policymakers, non-governmental organizations (NGOs), and other development stakeholders to translate research into programming and policy and to create a space for cross-learning on solutions and good practices that can enhance the impact of research on development outcomes in the Southeast Asia (SEA) region.	Not applicable	Literature review	Not applicable	Not applicable	Factors influencing Research Translation. Group A Funding agency: 1) Degree to which funding agencies require knowledge producers to engage in research translation activities and develop communication plans. 2) Degree to which funding agencies influence policy and research agendas and whether their priorities align with the priorities and needs of users. Group B: Knowledge producers: 1) Relevance…	Challenges for Research Translation: 1) Lack of awareness of contextual barriers or facilitators 2) Limited awareness or understanding of target audience and potential research users 3) Inadequate communication processes (availability, accessibility) for research results 4) Scope of research does not support application	Not provided	Strategies that can facilitate effective translation of research into policy across borders and sectors: • Donors and research/knowledge users who seek evidence should require research activities to develop a dissemination plan during the pre-research planning stage. • Donors and research/knowledge users should fund national-level consortia to create platforms for collaboration and transparency o…	Not provided	Good practices in aligning knowledge produced with user needs produced and research used to inform program and policy development in the Southeast Asian region (SEA) 1) When drafting development agendas and research priorities, involving users helps identify gaps in knowledge, needs, and priorities among different stakeholders and the macro-contextual factors at play. Engaging users from the star…
Jessani et al.	2016	Enhancing evidence-informed decision making: strategies for engagement between public health faculty and policymakers in Kenya	Kenya	We sought to explore the complex interactions and strategies for engagement between identified KBs and national health policymakers in Kenya, with a view to identifying approaches for further supporting EIDM. Specific questions include: • What methods of engagement between academic faculty and policy makers are employed and under what circumstances? • What strategies for engagement are underappre…	1. Academic Knowledge Brokers (KBs): belonging to the School of Public Health(SPH) faculty and are connected to policymakers as a conduit to policy influence and serve as advisors to academic peers on Evidence Informed Decision Making (EIDM) or Knowledge Translation (KT). 2. National health policymakers	Qualitative	A social network analysis (SNA) was conducted across all six Schools of Public Health in Kenya to identify Knowledge Brokers (KBs). Faculty respondents identified policymakers at the national level with whom they have shared or discussed research evidence.	5 Knowledge Brokers 5 Deans / Directors of Kenyan SPHs 11 policymakers	Not applicable	2. Barriers to engagement included Financial, time and spatial resources NB: For academic faculty at SPHs not located in Nairobi, limited capacity for sustained leadership, weak incentives, and insufficient compensation for attending were particularly relevant bariers Key challenges to joint research formulation: i) Prohibitive costs of convening multiple partners: limited funds for research were…	1. The main determinant of the frequency of deliberative dialogues was "meeting objectives and whose needs were being satisfied"	Facilitators: multiple skills contribute to effective engagement,which may not always be found within one person but rather within a team of professionals	• Peer-reviewed publications were generally perceived to be ineffective in providing research results to policymakers • Policymakers stressed that documents that were distilled, free of jargon and of direct relevance to them were more likely to be considered • In as much as research results emerging from collaborations (between UN agencies and international organizations) are accepted and more li…	Not provided
Kalibala and Nutley	2019	Engaging Stakeholders, from Inception and Throughout the Study, is Good Research Practice to Promote use of Findings	21 LMICs	The aim of this commentary is to contribute to the further understanding of the link between active encouragement and support of Research Utilization (RU) and, the actual use of research results.	Knowledge use broker, researchers and stakeholders (policymakers, research results users)	Case study	Not applicable	Not applicable	Not applicable	Barriers to RU: i) Lack of timeliness or opportunity to use the research (Solution: RU should seek to understand the times and opportunities for infuencing policy/program change together with contextual factors that may infuence decision making). ii) One of the most frequently reported barriers to evidence uptake is poor access to good quality relevant research iii) Lack of dialogue (To address t…	Not provided	Not provided	Assessing the Stakeholder and Policy Landscape is Key to RU Success Infuence of research on policy and program change is not linear. Therefore, translating research fndings into action requires assessment of the research-and-policy/ program dynamics within which the study is being conducted. • Researchers use a tool called Linking Data with Questions and Decisions to highlight the information tha…	Not provided
Kasonde and Campbell	2012	Creating a knowledge translation platform: nine lessons from the Zambia Forum for Health Research	Zambia	The review discusses nine key lessons documenting the experience of the Zambia Forum for Health Research, primarily to inform and exchange experience with the growing community of African KTPs. 1. Why was there a disconnection between the research and policy communities? 2. What specific activities could lead to more cohesion between them? 3. What could a new organization like ZAMFOHR offer that …	Researchers and MoH stakeholders	Case Study	Not applicable	Not applicable	Not applicable	Not provided	Not provided	Not provided	Lesson 1 In creating the organization with a Strategic Plan endorsed by a range of different stakeholders, a central innovation was assembling a Board of Directors from across the research and policy communities. This Board was then given wide powers of oversight on the development of the Strategic Plan, as well as constant reflection on ZAMFOHR’s initial set of activities. The composition of thi…	Not provided
Khammarnia et al.	2015	Barriers to Implementation of Evidence Based Practice in Zahedan Teaching Hospitals, Iran, 2014	Iran	Therefore, the aimof this study was to determine barriers to implementation of evidence based practice in Zahedan teaching hospitals.Theresults of the study can help managers and policymakers in planning for better use of EBP in nurses The study, aimed to determine barriers to implementation of evidence based practice in Zahedan teaching hospitals.	Nurses	Cross-sectional	Stratified random sampling	280	Not applicable	Barriers to implementation of evidence-based practice were: Group A; Organizational aspects included: Lack of human sources, heavy workload, lack of access to a rich library with nursing journals, lack of internet access at work and lack of cooperation between physicians Group B; Individuals’ aspects included: Lack of time to read literature, insufficient proficiency in English language, lack of …	Not provided	Not provided	Since EBP is a critical and important issue in nursing, nurses should increase their knowledge and attitude about EBP and use it for better delivery services. Beside, policy makers must provide a suitable workplace or opportunities for staff to increase their knowledge in hospitals	Not provided
Kim, C et al.	2018	A research utilisation framework for informing global health and development policies and programmes	Zambia	In response to the need for a RU framework driven by both policy and programme needs, inclusive of specific RU strategies and applicable to LMICs, we developed a simple, four-phase framework that builds on the current RU literature and reflects over a decade of experience implementing RU strategies to improve global health policy and practice.	Not applicable	Case study	Not applicable	Not applicable	FHI 3601 RU framework, which consists of four phases, namely foundation, research, translation and institutionalisation.	Not provided	Not provided	Not provided	• The simplicity of the framework is important from a programmatic perspective as it emphasises key areas within a very complicated process, making it more digestible for a broader audience 1. The circular representation of the model demonstrates the dynamic nature of the process; actors may stop at any point along the continuum and return to a prior phase. 2. Experience demonstrates that activit…	Not provided
Kirigia et al.	2016	Global Forum 2015 dialogue on “From evidence to policy – thinking outside the box”: perspectives to improve evidence uptake and good practices in the African Region.	Africa	The debate focused on how to improve the uptake and use of research-derived evidence in creating better health policies and practices and how to get health in all policies	Not appplicable	Panel Discussion	Not applicable	Not applicable	Not applicable	The following barriers were identified regarding the low uptake of evidence in public health policy and practice in the African region: 1) research recommendations that ignore )affordability concerns 2) Recommendations that are contrary to social norms 3) perception among intended research users, especially policy-makers, that research evidence is not relevant to local contexts. 4) The perceived …	Not provided	What partners can do to help African countries increase the uptake of evidence: 1) Provide technical support for building/strengthening NHRS. For example, COHRED has developed three tools that would help African countries to improve governance of research. These are (1) a cloud-based research ethics review software called RHInnO Ethics, which is already being used in 8 African countries and 27 re…	Not provided	Not provided
Kok et al.	2016	Which health research gets used and why? An empirical analysis of 30 cases	Ghana	The aim of this study was to map the contribution of this research to action and examine which features of research and translation processes were associated with the use of the results	For this multiple case study, we selected the first 30 re- search projects of the Ghanaian Dutch Health Research for Development Program that were finalized. These 30 research projects were funded between 2002 and 2004	Case study	Not provided	One hundred and thirteen purposively selected participants were interviewed face-to-face in four rounds of data collection (2005–2008) by four different researchers; 18 participants were interviewed about several research projects and 36 participants were involved in the studies as PI or co-investigator. The others were selected as potential key-user or interviewed to further explore, triangulate…	Not provided	Not provided	Not provided	Fit with the national research agenda. The national health research priority strategy, which was a key component of the research program, helped to attune the research projects to the health sector priorities. The priority setting process, which interviewees described as useful, resulted in a research agenda with four priority theme 1) Communication and community participation. Specific needs: he…	The role of structures and dynamics in the context. Translations were not only shaped by actors and the coalitions they build, but also by the evolving world in which processes were embedded. Ideas, budgets, local practices, equipment and infrastructures that played a role in the envisioned change and in concrete actions could not be mobilized at will, but were entangled in a larger world full of…	Targeted distribution of printed results. The results of almost all studies were distributed in printed form beyond the scientific domain. In three cases, this dissemination was organized by the secretariat of the research program. In the other cases, the researchers had themselves taken the initiative to disseminate their results. Investigators who tried to mobilize others to use their results m…
Langlois EV, et al.	2019	Embedding implementation research to enhance health policy and systems: a multi-country analysis from ten settings in Latin America and the Caribbean	Eight (8) Latin America and the Caribbean including Argentina, Bolivia, Brazil, Chile, Colombia, Mexico, Peru and Saint Lucia.	To analyse embedded implementation research projects in order to identify facilitators and barriers as well as the policy, programme and systems improvements and crosscutting lessons in conducting research embedded in realworld policy and systems.	Researchers and decision makers (policymakers)	Mixed-methods study design	(1) document review, (2) electronic questionnaire and (3) in-depth interviews with decision-makers.	10 Decision makers (National, provicial and municipal levels)	Not applicable	Time: the challenge of finding the time to carry out the research and balancing the extra activity with other programmatic responsibilities. Political process: the challenge of turn-over and government changes affecting the carry out of the work or resulting in delays. • Potential biases of decision-makers when assessing policy implementation or systems performance, which is a potential caveat of…	Not provided	Not provided	• Knowledge uptake to support health policies and systems is catalysed by on-going engagement in the research continuum as well as participation and trust among stakeholders. • Engaging policy-makers in developing the research objectives and empirical questions ensures that research addresses key priorities and evidence needs for local health systems. • Active engagement of decision-makers in the…	Not provided
Langlois, E et al.	2016	Enhancing evidence informed policymaking in complex health systems: lessons from multi-site collaborative approaches	Mexico, Nacaguara, South Africa and Cameroon	To reflect on lessons from the implementation and impact of the multi-site evidence-to-policy approaches implemented in low-resource settings. We identify commonalities in how they engaged stakeholders and fostered collaboration between researchers and policymakers or implementers. We draw valuable lessons for supporting evidence-informed policymaking in complex health systems in LMICs.	researchers, healthcare professionals and health system stakeholders.	Mixed methods	self-assessment tool from the Canadian Foundation for Healthcare Improvement	intervention states and departments (n = 221 participants)	The INSP approach aimed to enhance research utilization by maternal health program management teams and implementers in selected regions of Mexico and Nicaragua. The second approach, called the Policy BUilding Demand for evidence in Decision making through Interaction and Enhancing Skills (Policy BUDDIES) initiative, was established and led by the Centre for Evidencebased Health Care, Faculty of …	Not provided	Not provided	Not provided	• The initiatives implemented in Mexico, Nicaragua, South Africa and Cameroon provided insights on practical strategies going beyond traditional KT models, towards processes that actively engaged policymakers and researchers as equal peers. • In Mexico, health programme personnel reported that the INSP approach “contributed to improve their capacities to identify and use evidence in solving imple…	Not provided
Lavis JN, et al.	2010	Bridging the gaps between research, policy and practice in low- and middle-income countries: a survey of health care providers	China, Ghana, India, Iran, Kazakhstan, Laos, Mexico, Pakistan, Senegal and Tanzania	We conducted this study to examine the use of research based evidence in defined clinical areas in a sample of health care providers in 10 low- and middle-income countries. We also examined factors that may facilitate or impede such use.	Health care providers	Quantitative study	Survey was used to collect data	1499 respondents per country	Not applicable	Not provided	Not provided	Not provided	• Given the salience and influence of locally conducted or published research, we believe there is a need for increased investments in local research, or at least in locally adapted publications of research-based evidence from other settings. • Given that such access to the internet was a significant factor in whether research-based evidence led to concrete changes in clinical practice, we believ…	Not provided
Mahendradhata	2021	Barriers and facilitators to knowledge translation activities within academic institutions in low- and middle-income countries	7 LMICs	This paper describes a qualitative study conducted to describe needs and barriers in KT specific to academic institutions in LMICs, and identify factors that are relevant for assessing institutional readiness to conduct KT activities, which can serve as the basis for developing capacity-building strategies targeted to individuals and institutions in low-resource settings.	Academic partners [faculty staff and/or adminstrators]	Qualitative	Document reviews Key informant interviews (KIIs	18 respondents from 6 countries	Not applicable	Barriers related to Individual factors 1. Many lack knowledge of what KT is and how to do it (lack of skills to conduct KT activities) 2. challenges procuring internal and external resources to conduct KT such as funding and software tools used for data sharing 3. Insufficient staffing and internal structures to support KT (Some researchers and ministry members believe they do not have the capaci…	1. Institutional values and how they manifest through strategies and incentives are important to internal and external KT stakeholders 2. Resources (often financial) provided by funders can guide whether KT activities are done. 3. KT requires staffing and conducting KT can result in opportunity costs (e.g. spending time on KT vs new research or writing grants). 4. When KT is done, the quality, de…	1. Belief in the value of KT is an important motivator. 2. The degree to which an organization and its members are networked can facilitate KT. 3. Some institutions are driven to conduct KT by competition with other universities. 4. Whether knowledge and KT processes are internal (to the country) or externally developed/ funded can influence success of KT activities 5. Stakeholder engagement is k…	• Academic institutions in low- and middle-income countries (LMICs) face unique challenges in conducting knowledge translation (KT) activities with policy makers in their contexts. Readiness assessments can be used to describe and develop strategies to address these barriers but need to be tailored to LMICs • Our findings support many well-documented barriers for academic institutions in conducti…	Not provided
Malla	2018	Knowledge translation for public health in low- and middle- income countries: a critical interpretive synthesis	LMIC	The review attempts to draw out concepts in the literature that contribute to defining some of the complexities and contextual factors that influence knowledge translation for public health in low- and middle- income countries.	LMIC peer reviewed journals	Systematic review	Not applicable	85 articles	There have been attempts to trial and utilise specific KT techniques in LMIC settings, often via a partnership approach. The literature describes a number of these techniques, including: systematic reviews [10], rapid response mechanisms [47], evidence briefs and deliberative dialogues [85, 86], KT platforms and formal knowledge networks [17, 87–90], integrated KT [91], the use of knowledge broke…	Conducting public health research in some LMICs is limited by weak resource infrastructure and limited institutional capacity. These limitations include little or no government investment for research, low levels of training and skills for researchers, poor academic environments where researchers may work in isolation or combine research with clinical caseloads, limited or no peer review systems,…	Not provided	Common features for success across these techniques include a strong training or capacity building element, ensuring the cultural, political and economic context is taken into account, and encouraging a collaborative approach across sectors and between researchers and decisionmakers. Factors that facilitate KT in LMICs have been reviewed by Orem et al. [17], who found the most significant factors…	The development of robust evaluation frameworks, systems and instruments for KT in LMICs is required for asses- sing the outcomes and impact of KT activities on changes in behaviour of decision-makers and the structural impact on health systems [18, 62, 88, 99]. A number of strategies have been suggested for optimising the adoption of research findings by policymakers. A review of research charac…	NGOs are generally known for their connections to the realities of what is happening at the community level, ability to mobilise communities, and their role in representing and advocating for the vulnerable [52, 93, 101–103], so are well situ- ated to play a role in utilising evidence that promotes equity. NGOs have involvement with a range of KT processes in LMICs including managing, synthesisin…
Murunga et al	2020	Review of published evidence on knowledge translation capacity, practice and support among researchers and research institutions in low- and middle income countries	Low- and middle-income countries (LMICs),	This review poses the broad question – what is known about the KT capacity, practice and support among LMIC researchers and research institutions? In the remainder of this section, the steps undertaken to complete the review are outlined.	LMICs research	Systematic Review	Systematised review of published studies as described by Grant and Booth	66	Not applicable	Political context Short window for responding to policy demands High turnover of government officials and politicians Unfavourable political environment Policy implementation challenges KT knowledge and skills of target audiences Target audiences lack knowledge/understanding and skills related to research and policy development Research availability, accessibility and relevance Limited access to …	Most papers that reported on the extent of the use of evidence by target audiences stated that it is an uncommon practice. Researchers’ interest in KT and institutional incentives promoting KT were the most commonly cited factors influencing LMIC researchers' KT practice. Equally, the credibility of researchers, their institution and the research they produce, as perceived by target audiences, wa…	Political context Political and institutional requirements to the use of evidence Favourable political environment KT knowledge and skills of target audiences Training/sensitisation of target audiences, e.g. policy-makers, communities, media etc. Technical support to policy-makers and implementers Research availability, accessibility and relevance Timely research Availability of policy-relevant r…	Not provided	Not provided
Nkrumah GA, et al.	2018	A review of the process of knowledge transfer and use of evidence inreproductive and child health in Ghana	Ghana	To examine the process of knowledge production, transfer and use of scientific research evidence in the formulation of Reproductive and Child Health (RCH) policies in Ghana.	qualitative research method	Qualitative	Qualitative research method	• 15 participants (Ghana Health Sector n = 7, MOH n = 1, NGOs n = 4, Donors and Academia n = 4) • 36 participants (group discussion)	Not applicable	• Lack of local funds to carry out research. • A greater proportion of research in Ghana’s health sector is funded by donors, whose objectives may not always coincide with the goals of domestic policy-makers (policy-makers are less likely to plan for their research needs given that they are less likely to receive funds domestically to carry out the research). • Most of the research outputs found …	Not provided	Incentives • The GHS and its staff have adequate capacity to produce good quality evidence to aid policy-making • Individuals within the health sector are well-capacitated to produce, synthesise and potentially use research evidence in the formulation of RCH policies • The sector-wide performance assessment framework linked to a set of internationally acceptable indicators promote the use of evid…	Not provided	Not provided
Ogbe et al.	2018	Opportunities for linking research to policy: lessons learned from implementation research in sexual and reproductive health within the ANSER network	Multinational	The workshop was organised to pool the knowledge of ANSER member experts on best practices for translating SRH research into policies.	Not applicable	Case study	Not applicable	Not applicable	Not applicable	Barriers for translating SRH research into policies identified in the case studies reviewed in the workshop were: • Lack of political interest; backlash due to conservative views of programme • Working with different political priorities and interests; this sometimes posed as a barrier for effective implementation • Lack of resources and initial expertise	Not provided	Facilitators for translating SRH research into policies identified in the case studies reviewed in the workshop were: • Good multidisciplinary partnerships • Extensive background research on subject matter; multidisciplinary team, including service providers and politicians; extensive stakeholder engagement in all parts of the programme implementation process • Long-term partnerships with stakeho…	• Trust building is critical for translating research into policy or practice. However, trust building takes substantial but worthwhile time and resource investment. Building trust and fostering partnerships with policy-makers, service providers and other stakeholders should be a continuous process and not only at the point of research dissemination. • Informal meetings provide an opportunity for…	Not provided
Oliver at al.	2014	A systematic review of barriers to and facilitators of the use of evidence by policymakers	Sub-Saharan Africa and Central America (n=32), and several were conducted in Middle-Eastern states	To identify new barriers of and facilitators to the use of evidence by policymakers, and assess the state of research in this area, we updated a systematic review.	Studies were included if they were primary research or systematic reviews	Systematic review	Not applicable	145	Not applicable	Not provided	Research and researcher characteristics: Characteristics of research evidence were widely reported as factors affecting uptake of research, with clarity, relevance and reliability of research findings reported as important factors. The format of research output was also an important factor in uptake. The importance of the research findings themselves was discussed in 19 studies, usually studies d…	The most frequently reported facilitators also included access to and improved dissemination of research, and existence of and access to relevant research. Collaboration and relationships between policymakers and research staff were all reported as important factors. Contact and relationships- Contact, collaboration and relationships are a major fa- cilitator of evidence use, reported in over two…	Not provided	Not provided
Ongolo-Zogo et al.	2014	Initiatives supporting evidence informed health system policymaking in Cameroon and Uganda: a comparative historical case study	Cameroon and Uganda	The objective of the paper was to describe and interpret the history, the infrastructure, the activities, and the outputs of two pioneering KTPs in Cameroon and Uganda established since 2006.	Not applicable	Qualitative	Not applicable	Not applicable	Knowledge translation capacity building activities:Application for study grants in health systems and research trainings. Conducting Cochrane systematic reviews. Resource mobilization to establish an online repository for policy relevant health documents. Organising workshops for policy makers, researchers, civil society representatives and media and workshop on writing policy briefs. And contrib…	Not provided	Not provided	- Rapid evidence syntheses to respond to health stakeholders’ urgent needs. Preparation of an evidence brief on skilled birth attendance - Presentations with officials from the ministry of health to elicit support to the KTP. Rapid evidence syntheses to respond to health stakeholders’ urgent needs - Contribution to the development of the SURE Guides and Videos - Capacity building workshops for po…	Not provided	Not provided
Orem et al.	2013	Perspectives on the role of stakeholders in knowledge translation in health policy development in Uganda	Uganda	This investigation aims to fill this gap by developing a better understanding of the perceived roles of the key stakeholders in KT in Uganda and the challenges faced by these stakeholders, and the availability of platforms for stakeholder engagement	Study participants were purposively selected who were deemed to possess relevant characteristics, experience, and/or knowledge about the research question. Candidate respondents were chosen on the basis of their institutional affiliations, their seniority in their current roles, and/or their responsibilities as health policymakers	Document review and Qualitative	Purposive sampling	15 members of the Health Policy Advisory Committee (HPAC)	Not applicable	Lack of capacity, weak internal organization, lack of independence Currently not able to engage in research policy processes Not well organized and are communicating to a public that is not strong enough to respond Inclined to serve political interests Difference in objectives; technical objectives may differ from political objectives Balancing satisfying academic interest and community needs Ava…	Not provided	Engaging different stakeholders is beneficial in KT CSO: Using research results; Advocating with policy makers to implement evidence; Mobilizing communities; Disseminating research; Undertaking research; Liaising with the media; Generating research topics Communities: Demand that evidence be implemented or demand that a policy be developed; Contributing to development of the research agenda; Can …	Not provided	Not provided
Oronje et al.	2019	Strengthening capacity to use research evidence in health sector policy-making: experience from Kenya and Malawi	Malawi and Uganda	The study aims to inform and enrich ongoing and future efforts to strengthen capacity for evidence use by presenting and discussing the experiences and lessons of a project implemented in Kenya and Malawi to strengthen individual and institutional capacity for evidence use within the ministries of health (MoHs)	MoHs health workers and managers and policy makers	Cross-sectional	Criterion and purposive sampling	113 participants in Kenya and 132 in Malawi (Internal evaluation included baseline and endline surveys (93 baseline and 92 endline interviews), 60 in-depth interviews)	This paper draws on the internal and external evaluations of a 3-year project funded by the United Kingdom’s Department for International Development, the Strengthening Capacity to Use Research Evidence in Health Policy (SECURE Health). To strengthen individual capacity, the project implemented a training and mentorship programme for 60 mid-level policy-makers in the two MoHs. To strengthen insti…	In our internal evaluation, MoH staff in both countries identified their most severe barrier to evidence use at both baseline and endline as the lack of relevant research evidence and/or the lack of access to evidence. We experienced challenges arising from the complex institutional structures and arrangements compounded by a web of power relations among individuals within these structures. In Ke…	Not provided	The key indicators that we agreed on with the MoH leadership to use in assessing commitment to institutionalisation and use of the guidelines include extensive dissemination, incorporating the guidelines into the orientation programme for new staff and requiring the use of guidelines in the processes and procedures of developing and providing policy advice. In Kenya, the development of the EIDM g…	Science-policy Cafés were seen as one of the most effective activities implemented by the intervention because they facilitated critical discussions of evidence on urgent policy issues. Further, some of the evidence and recommendations provided by the cafés informed policy decisions in both Kenya and Malawi MoHs. The café on youth sexual and reproductive health and the role of sexuality education…	The MoHs adopted the EIDM training curriculum developed and used in the intervention as their institutional tool for developing EIDM capacity. The adopted curriculum incorporated lessons learnt in using the EIDM curriculum in the Kenya and Malawi trainings. In order to define government’s research needs to guide the generation of responsive research, the intervention worked with the Kenya MoH to …
Oronje et al.	2011	Operationalising sexual and reproductive health and rights in sub-Saharan Africa: constraints, dilemmas and strategies	sub-Saharan Africa	The paper uses one international and two national case studies to reflect on the challenges, dilemmas and strategies used in operationalising sexual and reproductive health and rights (SRHR) in different African contexts.	Not applicable	Qualitative	Not applicable	Not applicable	Not applicable	The three case studies reveal three main constraints to formulating and operationalising SRHR policies and laws in SSA namely; prohibitive laws and government’s reluctance to institute and implement comprehensive rights-based approaches to SRHR; lack of political leadership and commitment to funding SRH policies and programmes; and the dominant negative cultural discourses on SRHR. a) Prohibitive…	Not provided	Not provided	Strategies that stakeholders can take advantage of in their efforts to operationalise SRHR in African countries: strategic framing of SRHR issues, forging of strategic alliances, working with the government, and strategic opportunism. a) In SRHR, strategic framing is often used to get issues onto the government’s agenda as well as to influence decision-making. For instance, to gain support for th…	Not provided
Oronje et al.	2011	Engaging media in communicating research on sexual and reproductive health and rights in sub- Saharan Africa: experiences and lessons learned	Kenya	This paper discusses African Population and Health Research Center's (APHRC) experience in working with the media to promote reporting on health research in general, and its own research, in particular over the period 2004 and 2009.	1. Communication specialists and researchers who developed and implemented APHRC’s communication and policy engagement strategy 2. Science (writers and editors) journalists in Kenya	Case study	Self-administered survey	1. Four (4) communication specialists and researchers 2. Eighteen (18) Science journalists	KT Approches/initiatives: i) Journalist awards with cash prizes to promote reporting on health issues ii) Working with TV drama to communicate research on selected SRHR issues by providing research evidence and sustained support to MEDIAE (media company) in developing SRH rights-based messages. This included holding a briefing session on SRH rights for scriptwriters. Researchers were also learnin…	Challenges faced by mass media to disseminate research findings: i) Mass medias' lack of interest in and training to report on health research. media coverage of health has been found to be ‘shallow and reactive, dominated by announcements of new drugs or official health promotion campaigns, and lacking in investigative depth ii) The media in sub-Saharan Africa often lacks motivation, skills and …	Not provided	Not provided	Key ingredients of successful media engagement strategies: • For media awards of excellence to succeed in promoting quality coverage of SRHR research, they need to be accompanied with training of journalists, provision of detailed information on the subject matter and what is expected of them, and provide continuous encouragement and support. It would also be helpful to involve journalists in des…	Not provided
Pather and Mash	2017	Family physicians’ experience and understanding of evidence-based practice and guideline implementation in primary care practice, Cape Town, South Africa	South Africa	The study aimed to explore the experiences and understanding of family physicians (FPs) in South African primary care with regard to EBP and the implementation of evidence-based guidelines in practice. To explore the experiences and understanding of family physicians (FP) in primary care with regard to EBP and the implementation of evidence-based guidelines.	family physicians	Qualitative	Purposive sampling	27 family physicians	Not applicable	Barriers stemming from the research community’s evidence creation step: • Limited in scope, poor relevance to primary care (PC), poor quality conflicting and outdated Barriers arising from the involvement of all the stakeholders such as: specialists, parents, primary care practitioners, academic institutions and health services in the guidelines development phase at the national and international…	Not provided	Facilitators stemming from the research community’s evidence creation step: • Good quality evidence relevant to PC, unambiguous and current Facilitators arising from the involvement of all the stakeholders such as: specialists, parents, primary care practitioners, academic institutions and health services in the guidelines development phase at the national and international levels: • Home-grown, …	Not provided	Not provided
Serruya et al.	2020	EviSIP: using evidence to change practice through mentorship – an innovative experience for reproductive health in the Latin American and Caribbean regions	Latin American and Caribbean regions	To test a new method of study called EviSIP (Evidence from SIP), a method of generating information on maternal near miss and abortion for the region	Researchers in reproductive health and clinicians	Cross-sectional	Not provided	37 Healthcare providers	Not applicable	Not provided	Not provided	Not provided	The EviSIP exercise has shown that the SC teams need to work on technical capacity-building, to improve their work and data collection in a strategic and scientific manner. The data collected can be used as local evidence, in addition to input to feed national and regional health-related informed decisionmaking and improve the conditions, healthcare and services provided.	Not provided
Shilton et al.	2019	Facilitators and barriers in the utilization of World Health Organization’s Preventing Early Pregnancy Guidelines in formulating laws, policies and strategies: what do stakeholders in Ethiopia say?	Ethiopia	The study aimed to understand how the “Early Pregnancy” guidelines have been utilized to inform policies at a country level within Ethiopia, using a policy document review and interviews with key stakeholders involved in policy formulation	National workers in adolescent or reproductive health sectors	Qualitative	Purposive sampling	11	Not applicable	Barriers to using guidelines to inform policies at a country level within Ethiopia identified were: 1) Key informants (KIs) stressed that limited resources and competing demands sometimes resulted in competing priorities, resulting in less attention being given to the ASRH than to other issues that are seen as more pressing. 2) shortage of FMOH personnel with the requisite policy development know…	Not provided	Not provided	Not provided	Not provided
Shroff et al.	2015	Incorporating research evidence into decision-making processes: researcher and decision-maker perceptions from five low- and middle-income countries	Zambia, Bangladesh, Argentina, Cameroon and Nigeria	This paper seeks to understand why projects in some settings were perceived by the key stakeholders involved to have made progress towards their goals, whereas others were perceived to have not done so well. Additionally, by comparing experiences across five countries, we seek to illustrate general learnings to inform future evidence-to-policy efforts in low- and middle-income countries.	Five projects were supported, based in Argentina, Bangladesh, Cameroon, Nigeria and Zambia - a multi-country program (the Sponsoring National Processes for Evidence-Informed Policy Making in the Health Sector of Developing Countries (SNP) programme) aimed at enhancing evidence-informed policymaking in five LMICs supported by the Alliance for Health Policy and Systems Research (AHPSR), an internat…	Case study	Purposive & Snowballing	Document Reviews 22 respondents were interviewed across the five project sites A total of 264 individuals were sent the questionnaire	Not applicable	In Argentina the project technical report ex- plicitly mentioned the difficulty in getting together experts and policymakers to hold policy dialogues as an obstacle to the projects’ functioning, suggesting a gener- ally low level of policymaker enthusiasm on the topic the groups had never worked together be- fore and there was a frequent turnover of MOH staff, which made the establishment of rela…	Not provided	In addition to forming the basis of a trusted relationship, the pre-existing links between an established research institution International Centre for Diarrhoeal Disease Research, Bangladesh and health policymakers in Bangladesh facilitated the latter’s early involvement in the project and potentially played an important role in enabling the project to overcome the challenge posed by frequent st…	In Bangladesh, policy briefs regarding the use of the H1N1 vaccine and non-communicable diseases were assessed to have “had a huge impact on specific decisions taken by policymakers at the national level” by the project leader during the semi-structured interview. The brief on strengthening public sector commitment to addressing non-communicable diseases was reported by the project’s final techni…	Not provided
Ssengooba et al.	2011	Research translation to inform national health policies: learning from multiple perspectives in Uganda	Uganda	Understand the process of translating research into policy in order to guide the strategic direction of Makerere University College of Health Sciences (MakCHS) and similar institutions in their quest to influence health outcomes nationally and globally.	This study was conducted among thirty stakeholders (8 researchers, 12 policy makers, 10 media journalists).	Case study	Purposive	30 stakeholders	Used PMTCT and Safe Medical Circumcision national programmes to analyse research-to-policy discourse	Not provided	Not provided	Factors that stand out as facilitating the PMTCT policy uptake and continued use of implementation research to improve programs are grouped under the following categories below: Shared platform for learning and decision making- Both implementers and research agencies benefited from sharing the decision space (PMTCT committee) and learning together with their colleagues from financing agencies Whe…	Not provided	Not provided
Suchman et al.	2020	Bridging the gap with a gender lens: How two implementation research datasets were repurposed to inform health policy reform in Kenya	Kenya	This paper aims to apply a policy implementation lens to data collected for implementation sciences purposes in an LMIC (Kenya).	Women exiting the sample clinics [AHME Qualitative Evaluation]	Review, Mixed methiods and a qualitative study	0	173 providers and 86 patients were interviewed [AHME Qualitative Evaluation]	Not applicable	Not provided	Not provided	Not provided	• The evaluation and implementation teams maintained regular communication and a shared learning agenda, which helped to facilitate data sharing and eventual triangulation. • Open communication made the analysis presented in this paper possible, rather than a formal plan to share and triangulate data. • Developing a joint learning agenda early in a project’s implementation and evaluation phase wo…	Not provided
Sumer et al.	2011	What shapes research impact on policy? Understanding research uptake in sexual and reproductive health policy processes in resource poor contexts	Resource poor contexts	What are the factors that typically influence the impact of public health research evidence on policy? And what are the specificities of research impact on policy in Sexual and Reproductive Health (SRH) policy in particular	Not applicable	Literature review	Not applicable	Not applicable	Not applicable	Not provided	1. Policy ideas/narratives – including how evidence and the health issue are conceptualised, and the way their relevance is understood with regard to policy agendas. 2. Policy actors/networks – including work emphasising the importance of actor interests, key decision makers and policy entrepreneurs, or networks and groups who are influential in decision making. 3. Political context/institutions …	SRH policy issues may often serve as a point of convergence, or indeed potential confrontation, between actors and networks of actors from very different ideological and disciplinary backgrounds Framing research findings in ways that resonate with popularly held ideas in order to make the findings more attractive to policy makers. Appealing to prevailing discourses may be more effective in cases …	Not provided	SRH researchers address contextual constraints to research uptake. In South Africa, researchers addressed the suspicion and lack of under- standing of research in their study communities by using innovative consultation and communication techniques in order to facilitate the transfer of research- based knowledge to these communities. Researchers can also use opportunities arising within the polic…
Sumner et al.	2011	What shapes research impact on policy? Understanding research uptake in sexual and reproductive health policy processes in resource poor contexts	Resource poor contexts	To address the following two questions: What are the factors that typically influence the impact of public health research evidence on policy? And what are the specificities of research impact on policy in Sexual and Reproductive Health (SRH) policy in particular?	Not applicable	Qualitative	Not applicable	Not applicable	Not applicable	In the health sector, the interests of various stakeholders such as politicians, public servants, religious groups, pharmaceutical and diagnostic companies, and health professionals may often run counter to the introduction of new research findings, thus, affecting policy making, budgeting, and implementation. Vested interests, combined with capacity constraints, can hamper evidence-based reform …	What determines policy outcomes? a) Policy ideas, narratives and discourse. This deals with: - The extend to which there is a consensus on the nature of the problem and appropriate responses - Extent of influence of international discourses on domestic policy - Extent to which policy issue is novel b) Policy actors and networks. This deals with: - Extent to which ruling party is ideologically dri…	Actions and strategies to increase probability of research impact on policy? a) Policy ideas, narratives and discourse. This deals with: - Packaging of research or ‘knowledge translation’ for policy audience – e.g. explicit and clear policy recommendations; short summaries or briefs; using policy ‘language’ such as economic vocabulary, framing of research to resonate with prevailing policy discou…	Not applicable	Not applicable
Sylla et al.	2012	Qualitative Study of Health Information Needs, Flow, and Use in Senegal	Senegal	To document current systems and resources for managing and sharing health information; analyse the use of FP/RH information by health professionals, communicators, policymakers, and professional networks; identify obstacles to information sharing; and identify perceived needs and recommendations for strengthening knowledge management systems.	Key informant interviews and focus group discussions with health stakeholders (Study respondents included ministries and other governmental agencies involved in health, development partners, nongovernmental organizations, parliamentarians, public and private health service providers, community health workers, local elected officials, civil servants involved in territorial administration, news med…	Qualitative	Not specified	75 key informants and members of two focus groups with CHWs	Respondents used multiple sources to access health information. Sources include generators of information (national health agencies, news agencies), physical collections of materials (libraries and resource centers), electronic channels that compile and distribute information (websites), and health professionals (supervisors, trainers, and colleagues)	Barriers to Accessing, Sharing, and Using Health Information 1. Barriers to knowledge management (accessing, sharing, and using health information) exist at all levels of the health pyramid, and among public and private sector providers alike. The majority of groups mentioned the paucity of units or personnel adequately trained and responsible for collecting, organizing, and making accessible inf…	Not provided	Professional Networks: Numerous respondents indicated that networks play a crucial role in knowledge exchange, including that of sharing information between groups and individuals that otherwise might not collaborate, such as public and private sector providers. Information Channels Used to Store, Transfer, and Share Information: Respondents reported various levels of use of information and commu…	Not provided	Preferences for Knowledge Exchange Approaches Information Management at the Regional and District Levels: Respondents commonly use coordination meetings to transfer and share information, and most described such meetings as the preferred forum. Many said the best communication channels by far were interpersonal ones, especially face-to-face interactions. Interpersonal approaches were considered m…
Theobald et al.	2011	Strengthening the research to policy and practice interface: exploring strategies used by research organisations working on sexual and reproductive health and HIV/AIDS	Sub-Saharan Africa	The papers in this supplement address the following questions: 1. How do SRH and HIV/AIDS research organisations describe their policy influencing aims, and who are the policy makers they seek to influence? 2. What influencing strategies and approaches are used by SRH, HIV and AIDS research organisations and how are these shaped by methodology, context and subject area? 3. What are the different …	The commentary then introduces the papers under their respective themes: (1) The theory and practice of research engagement (two global papers); (2) Applying policy analysis to explore the role of research evidence in SRH and HIV/AIDS policy (two papers with examples from Ghana, Malawi, Uganda and Zambia); (3) Strategies and methodologies for engagement (five papers on Kenya, South Africa, Ghana,…	Qualitative	Not applicable	Not applicable	Not applicable	Not provided	Not provided	In linking research to policy and practice, the articles illustrate the importance of: 1. Undertaking reflective assessments of the policy relevance of research evidence, its scope and limitations within a particular context and the ethical implications of communicating the research 2. Carrying out strategic scoping of opportunities and levers for influence through analysis of the policy context,…	Not provided	Not provided
Tulloch et al.	2011	Using research to influence sexual and reproductive health practice and implementation in Sub-Saharan Africa: a case-study analysis.	Sub-Saharan Africa	We analysed the case-studies against criteria selected to illuminate how research is, or is not, translated into practice in Sub-Saharan Africa. Our analysis centres on the relationships between researchers, policy makers and practitioners (collectively referred to as ‘actors’) in the region.	Researchers, policy makers and practitioners collectively referred to as ‘actors	Case study	The four case-studies were interrogated using Sumner et al’s synthesis approach and Nutley et al’s research use continuum to identify lessons and the dominant types of research use.	Not applicable	Not applicable	Not provided	Not provided	Not provided	• The case-studies illustrated that working simultaneously at both instrumental and conceptual levels, whereby stakeholders are involved throughout the process, is important in ensuring that practice can receive comparable priority to policy. • Conceptual uses of research evidence are vital contributions to the ultimate policy goal of practical application because they can work on many layers, en…	Not provided
Uzochukwu et al.	2016	The challenge of bridging the gap between researchers and policy makers: experiences of a Health Policy Research Group in engaging policy makers to support evidence informed policy making in Nigeria	Nigeria	This paper therefore reports the experiences of HPSR group in a Nigerian university when seeking to ‘do’ GRIPP, and describe the important features and challenges of this process within the African context. The research will contribute to the body of knowledge on how to bridge the gap between researchers and policy makers in Nigeria and elsewhere.	The cases involved a variety of projects, some mainly initiated by researchers and some by policy makers	Case study	Purposive sampling	15 (eight were stakeholders/ policymakers in various organizations who had different types of engagement with HPRG and six researchers who had been involved in one or more of the cases, and one researcher who is also a policy maker)	Not applicable	The participants in this project noted that previously research was not a priority on the list of government’s designed interventions and that researchers/field managers had never collaborated to identify priority areas for research, and were unwilling to share their findings and that governments had never commissioned research nor funded any such activity. 1. Capacity to use HPSR This is in term…	Factors supporting effective policy engagement by them HPRG and getting research into policy and practice Several factors were critical in supporting effective policy engagement by the HPRG and getting research into policy and practice. These included five aspects: 1. Willingness of Policy makers to use research findings even if they go against their expectationsor against current policy. This fa…	Policymakers and donors seeking evidence from researchers In this strategy, stakeholders request evidence on implementation/ scaling up. The research is either funded by policy and decision makers or funded by an external agency if the proposal is accepted. Thus the strategy is about being responsive to opportunities created by policy makers calling for evidence Involving stakeholders in designin…	Researchers also presented their works and had the opportunity to interact with the policy makers. Discussions at the trainings and retreats revealed that both researchers and policy-makers have a desire to bridge the gap between research, policy and practice. The proffered solutions to this was the strengthening of networks in order to jointly source for funding support for implementation resear…	Not provided
Varallyay et al.	2020	How does embedded implementation research work? Examining core features through qualitative case studies in Latin America and the Caribbean	Bolivia, Colombia and the Dominican Republic.	To use embedded implementation research (EIR) to enhance the generation and use of evidence for programme improvement through four core features: (1) central involvement of programme/policy decision-makers in the research cycle; (2) collaborative research partnerships; (3) positioning research within programme processes and (4) research focused on implementation.	Decision-maker co-PI , Researcher co-PI, External health system stakeholders, Public sector (e.g. MOH /government)	Prospective, qualitative comparative case study	Purposive sampling	37	Not applicable	Most teams grappled with the process of reframing their research questions to ensure clear articulation of ‘implementation’ issues. At times, this required a deliberate shift away from more familiar epidemiological research paradigms.	Not provided	Not provided	• The study reveals the potential impact of decision-maker-led research partnerships on research use and programme improvement, when well-supported. • The findings highlight the importance of the central involvement of decision-makers in EIR; decision-maker authority over the programme studied, professional networks and critical reflection underpin this role. • Critical enabling factors of the re…	Not provided
Vogel et al.	2016	Barriers, Facilitators and Priorities for Implementation of WHO Maternal and Perinatal Health Guidelines in Four Lower-Income Countries: A GREAT Network Research Activity.	Myanmar, Uganda, Tanzania and Ethiopia	To describe barriers, facilitators and strategies for implementing WHO maternal health guidelines identified in a mixed-methods study in four low and middleincome countries (LMICs).	4 working groups (3-5 people) per country 20–35 workshop participants per country.	Mixed methods	Qualitative and quantitative methods including FGDs and a survey	Myanmar: • 1 local working groups consisting of 3-5 local investigators • 31 relevant stakeholders [healthcare providers , policymakers,program managers, researchers, NGO staff, UN agency staff, etc] • 42 workshop participants [including Auxillary MW and Mid Wives (MW)] Uganda • 1 local working groups consisting of 3-5 local investigators • 16 stakeholders completed the pre-workshop survey • 34 w…	Not applicable	• Health system level factors, including health workforce shortages, and need for strengthened drug and equipment procurement, distribution and management systems, were consistently highlighted as limiting the capacity of providers to deliver high-quality care, despite their willingness to do so. • Generic barriers to utilizing care (including geographical, economic and social barriers) were foun…	• The need to improve knowledge and skills of healthcare providers (through education, coaching,mentorship and other professional development activities) was consistently identified as an important determinant of implementation at the level of the health provider.	Not provided	• There need for health policies to support implementation efforts, specifically the need to address outdated or restrictive health policies that were not in line with current evidence • Guideline implementation efforts should explicitly consider and address factors affecting communities and individual women. • Identifying and engaging local stakeholders as champions was critical—ideally, such st…	Not provided
Wright et al.	2015	Expanding the Role of Research Evidence in Family Planning Policy, Program, and Practice Decisionmaking	Africa	To strengthen and scale up family planning and reproductive health programs to reduce unintended pregnancies worldwide.	Not appplicable	Literature review	Not applicable	Not applicable	Not applicable	Not provided	Not provided	Not provided	Not applicable	Not provided
Young et al	2018	Researcher and policymaker dialogue: the Policy BUDDIES Project in Western Cape Province, South Africa	South Africa	This paper describes Policy BUilding Demand for evidence in Deci- sion making through Interaction and Enhancing Skills (BUDDIES implementation in the Western Cape Province, South Africa.The objective was to pilot and evaluate a novel intervention to build relationships (termed buddying) between researchers and policymakers to increase the use of evidence in provincial health policy decisions. The…	Policy makers and reserachers	Case study	Not applicable	Not applicable	In our role as researchers in South Africa, working in evidence synthesis and Cochrane, we planned a 2-year project to evaluate a structured linkage approach where researchers were “buddied” or partnered with policymakers (one-to-one) to increase dialogue, with the intention of increasing demand for and uptake of systematic review evidence.	Interviewed policy buddies reported that they recognised and valued evidence-informed policymaking. Lack of time, limited or no access to research databases and limited capacity to interpret research evidence, all highlighted during the situational analysis made the buddying programme an opportunity for policymakers to access relevant research evidence from the researcher buddies. Both parties re…	Not provided	Policymakers found evidence particularly useful when it backed up decisions that were not universally agreed on by all policy stakeholders, or to provide confidence when challenging existing policies. The researchers most often presented research evidence describing the effectiveness of different interventions and strategies. Policymakers, on the other hand, were curious to see other policy model…	As researchers, we started the programme believing all health workers should be using systematic reviews, and that the programme would simply help policymakers to find and use them. Through the programme, we realised that systematic review evidence is one input into policymaking, and other factors such as cost, feasibility and politics play important roles. As researcher buddies we need to learn …	Not provided
